# Supplementary material for: Engineered skin microbiome reduces mosquito attraction to mice
Source: PNAS Nexus. 2024 Jul 30;3(7):pgae267. doi: 10.1093/pnasnexus/pgae267 (PMC11287867; doi:10.1093/pnasnexus/pgae267)
Supplement: pgae267_Supplementary_Data [file pgae267_supplementary_data.zip]

Archive with 4 entries (4 files):
- PNASNEXUS-PNASNEXUS-2024-00219-TR-s01.pdf
- PNASNEXUS-PNASNEXUS-2024-00219-TR-s02.pdf
- PNASNEXUS-PNASNEXUS-2024-00219-TR-s03.pdf
- PNASNEXUS-PNASNEXUS-2024-00219-TR-s04.xlsx
