# Supplementary material for: Engineered skin microbiome reduces mosquito attraction to mice
Source: PNAS Nexus. 2024 Jul 30;3(7):pgae267. doi: 10.1093/pnasnexus/pgae267 (PMC11287867; doi:10.1093/pnasnexus/pgae267)
Supplement: pgae267_Supplementary_Data [file pgae267_supplementary_data.zip › PNASNEXUS-PNASNEXUS-2024-00219-TR-s04.xlsx]

## Sheet: Figure 1
	S. epidermidis	S epidermidis olfactometer				S. epidermidis	S epidermidis olfactometer
	Aedes aegypti	wildtype	ldh KO			Culex quinquefasciatus	wildtype	ldh KO
		0.5	0.41				0.36	0.28
		0.64	0.12				0.4	0.28
		0.77	0.3				0.33	0.26
		0.45	0.25				0.4	0.347
				% reduction					% reduction
	mean	0.59	0.27	54.2373		mean	0.3725	0.29175	21.6779
	n	4	4			n	4	4
	sd	0.144453	0.120277			sd	0.0340343	0.0380208
	sem	0.0722265	0.0601387			sem	0.0170171	0.0190104
	Welch Two Sample t-test	Distribution	p-value	p < 0.05?		Welch Two Sample t-test	Distribution	p-value	p < 0.05?
	KO vs WT	Normal	0.014	YES		KO vs WT	Normal	0.018	YES
	S. epidermidis	S epidermidis olfactometer				C. amycolatum	C amycolatum olfatometer
	Anopheles gambiae	wildtype	ldh KO			Aedes aegypti	wildtype	ldh KO
		0.818	0.541				0.409	0
		0.792	0.5				0.261	0.08
		0.75	0.384				0.261	0.043
		0.913	0.071				0.167	0.125
		0.772	0.56				0.167	0.08
		0.791	0.364				0.318	0.095
		0.68	0.148				0.217	0.047
		0.869	0.25				0.25	0
				% reduction					% reduction
	mean	0.798125	0.35225	55.8653		mean	0.25625	0.05875	77.0732
	n	8	8			n	8	8
	sd	0.0713691	0.182458			sd	0.079912	0.0445541
	sem	0.0252328	0.0645088			sem	0.0282532	0.0157523
	Welch Two Sample t-test	Distribution	p-value	p < 0.05?		Welch Two Sample t-test	Distribution	p-value	p < 0.05?
	KO vs WT	Normal	0.0001146	YES		KO vs WT	Normal	7.771e-05	YES

## Sheet: Figure 2
	S. epidermidis	wt vs ldh ko S. epi day 1					wt vs ldh KO S. epi day 3					wt vs ldh ko S. epi day 7					wt vs ldh ko S. epi day 14						BHI vs wt S .epi day1					BHI vs wt S .epi day 3					BHI vs wt S. epi day 7					BHI vs wt S. epi day 14						BHI vs ldh KO S epi day 1
		wildtype	ldh KO				wildtype	ldh KO				wildtype	ldh KO				wildtype	ldh KO					BHI	wildtype				BHI	wildtype				BHI	wildtype				BHI	wildtype					BHI	ldh KO
		91	0				58	26				78	29				69	25					22	76				6	84				26	117				6	109					119	98
		52	6				70	35				19	10				112	76					36	38				16	130				24	83				18	116					53	45
		64	37				67	7				28	7				125	41					88	81				0	36				0	103				19	113					9	57
		17	62				46	21				44	25				111	52					13	24				30	54				12	92				6	118					47	96
		77	55									19	10										71	81				3	18				4	148				34	136					16	18
				% reduction					% reduction					% reduction					% reduction						% attraction					% attraction					% attraction					% attraction						% reduction
	mean	60.2	32	46.8439		mean	60.25	22.25	63.0705		median	28	10	64.2857		mean	104.25	48.5	53.4772			mean	46	60	23.3333		mean	11	64.4	82.9193		mean	13.2	108.6	87.8453		mean	16.6	118.4	85.9797			mean	48.8	62.8	-28.6885
	n	5	5			n	4	4			Quartile 75%	44	25			n	4	4				n	5	5			n	5	5			n	5	5			n	5	5				n	5	5
	sd	28.1904	28.0802			sd	10.7819	11.7011			Quartile 25%	19	10			sd	24.3499	21.4243				sd	32.2258	27.0093			sd	12.2066	44.0318			sd	11.6276	25.4224			sd	11.5672	10.4067				sd	43.6142	34.2739
	sem	12.6071	12.5579			sem	5.39096	5.85057			Interquartile Range	25	15			sem	12.1749	10.7121				sem	14.4118	12.0789			sem	5.45894	19.6916			sem	5.2	11.3693			sem	5.17301	4.65403				sem	19.5049	15.3278
	Welch Two Sample t-test	Distribution	p-value	p < 0.05?		Welch Two Sample t-test	Distribution	p-value	p < 0.05?		Wilcoxon rank sum test	Distribution	p-value	p < 0.05?		Welch Two Sample t-test	Distribution	p-value	p < 0.05?			Welch Two Sample t-test	Distribution	p-value	p < 0.05?		Welch Two Sample t-test	Distribution	p-value	p < 0.05?		Welch Two Sample t-test	Distribution	p-value	p < 0.05?		Welch Two Sample t-test	Distribution	p-value	p < 0.05?			Welch Two Sample t-test	Distribution	p-value	p < 0.05?
	KO vs WT	Normal	0.1517	NO		KO vs WT	Normal	0.003129	YES		KO vs WT	NOT Normally Distributed	0.1412	NO		KO vs WT	Normal	0.01419	YES			WT vs BHI	Normal	0.4785	NO		WT vs BHI	Normal	0.0524	NO		WT vs BHI	Normal	0.0003654	YES		WT vs BHI	Normal	5.214e-07	YES			KO vs BHI	Normal	0.5888	NO
	PERCENT REDUCTION	wt vs ldh ko S. epi day 1					wt vs ldh KO S. epi day 3					wt vs ldh ko S. epi day 7					wt vs ldh ko S. epi day 14					PERCENT REDUCTION	BHI vs wt S .epi day1					BHI vs wt S .epi day 3					BHI vs wt S. epi day 7					BHI vs wt S. epi day 14					PERCENT REDUCTION	BHI vs ldh KO S epi day 1
		wildtype	ldh KO				wildtype	ldh KO				wildtype	ldh KO				wildtype	ldh KO					wildtype	ldh KO				wildtype	ldh KO				wildtype	ldh KO				wildtype	ldh KO					wildtype	ldh KO
		1	0				0.690476	0.309524				0.728972	0.271028				0.734043	0.265957					0.22449	0.77551				0.0666667	0.933333				0.181818	0.818182				0.0521739	0.947826					0.548387	0.451613
		0.896552	0.103448				0.666667	0.333333				0.655172	0.344828				0.595745	0.404255					0.486486	0.513514				0.109589	0.890411				0.224299	0.775701				0.134328	0.865672					0.540816	0.459184
		0.633663	0.366337				0.905405	0.0945946				0.8	0.2				0.753012	0.246988					0.52071	0.47929				0	1				0	1				0.143939	0.856061					0.136364	0.863636
		0.21519	0.78481				0.686567	0.313433				0.637681	0.362319				0.680982	0.319018					0.351351	0.648649				0.357143	0.642857				0.115385	0.884615				0.0483871	0.951613					0.328671	0.671329
		0.583333	0.416667									0.655172	0.344828										0.467105	0.532895				0.142857	0.857143				0.0263158	0.973684				0.2	0.8					0.470588	0.529412
				% reduction					% reduction					% reduction					% reduction						% attraction					% attraction					% attraction					% attraction						% reduction
	mean	0.665748	0.334252	49.7929		mean	0.737279	0.262721	64.3661		mean	0.6954	0.3046	56.1978		mean	0.690945	0.309055	55.2707			mean	0.410029	0.589971	30.5003		mean	0.135251	0.864749	84.3595		median	0.115385	0.884615	86.9565		median	0.134328	0.865672	84.4828			mean	0.404965	0.595035	-46.9347
	n	5	5			n	4	4			n	5	5			n	4	4				n	5	5			n	5	5			Quartile 75%	0.181818	0.973684			Quartile 75%	0.143939	0.947826				n	5	5
	sd	0.30652	0.30652			sd	0.112568	0.112568			sd	0.0682573	0.0682573			sd	0.0704085	0.0704085				sd	0.121677	0.121677			sd	0.135045	0.135045			Quartile 25%	0.0263158	0.818182			Quartile 25%	0.0521739	0.856061				sd	0.17414	0.17414
	sem	0.13708	0.13708			sem	0.0562841	0.0562841			sem	0.0305256	0.0305256			sem	0.0352043	0.0352043				sem	0.0544158	0.0544158			sem	0.0603941	0.0603941			Interquartile Range	0.155502	0.155502			Interquartile Range	0.0917655	0.0917655				sem	0.0778779	0.0778779
	Welch Two Sample t-test	Distribution	p-value	p < 0.05?		Welch Two Sample t-test	Distribution	p-value	p < 0.05?		Wilcoxon rank sum test	Distribution	p-value	p < 0.05?		Welch Two Sample t-test	Distribution	p-value	p < 0.05?			Welch Two Sample t-test	Distribution	p-value	p < 0.05?		Welch Two Sample t-test	Distribution	p-value	p < 0.05?		Wilcoxon rank sum test	Distribution	p-value	p < 0.05?		Wilcoxon rank sum test	Distribution	p-value	p < 0.05?			Welch Two Sample t-test	Distribution	p-value	p < 0.05?
	KO vs WT	Normal	0.1256	NO		KO vs WT	Normal	0.0009	YES		KO vs WT	Normal	1.775e-05	YES		KO vs WT	Normal	0.0002	YES			WT vs BHI	Normal	0.0475	YES		WT vs BHI	Normal	2.718e-05	YES		WT vs BHI	NOT Normally Distributed	0.0314	YES		WT vs BHI	NOT Normally Distributed	0.0121	YES			KO vs BHI	Normal	0.1227	NO
[truncated: 12 more columns]

## Sheet: Figure 3
	C. amycolatum	C amy two choice day1					C amy two choice day 3					C amy two choice day 7					C. amy two chocie day 14						BHIT vs wt C amy day 1					BHIT vs wt C amy day3					BHIT vs wt C amy day7					BHIT vs wt C amy day 14						BHIT vs ldh KO C amy day 1
		wildtype	ldh KO				wildtype	ldh KO				wildtype	ldh KO				wildtype	ldh KO					BHI-T	wildtype				BHI-T	wildtype				BHI-T	wildtype				BHI-T	wildtype					BHI-T	ldh KO
		119	90				116	18				31	15				102	28					15	126				10	130				24	118				6	193					14	24
		113	95				42	20				8	1				42	19					11	143				12	146				5	152				9	136					8	18
		14	124				76	32				33	14				71	24					13	159				9	127				21	84				1	149					51	32
		55	43				39	36				13	4				73	52					0	140				0	138				9	79				46	97					66	88
																							49	102				40	92				17	81				36	78					7	5
				% reduction					% reduction					% reduction					% reduction						% attraction					% attraction					% attraction					% attraction						% attraction
	mean	75.25	88	-16.9435		median	59	26	55.9322		mean	21.25	8.5	60		mean	72	30.75	57.2917			mean	17.6	134	86.8657		median	10	130	92.3077		mean	15.2	102.8	85.214		mean	19.6	130.6	84.9923			mean	29.2	33.4	12.5749
	n	4	4			Quartile 75%	86	33			n	4	4			n	4	4				n	5	5			Quartile 75%	12	138			n	5	5			n	5	5				n	5	5
	sd	50.0025	33.5361			Quartile 25%	41.25	19.5			sd	12.6062	7.04746			sd	24.5085	14.6373				sd	18.4878	21.3892			Quartile 25%	9	127			sd	8.01249	31.8072			sd	20.0574	45.1586				sd	27.3989	32.0749
	sem	25.0012	16.768			Interquartile Range	44.75	13.5			sem	6.30311	3.52373			sem	12.2543	7.31864				sem	8.26801	9.56556			Interquartile Range	3	11			sem	3.58329	14.2246			sem	8.96995	20.1955				sem	12.2532	14.3443
	Welch Two Sample t-test	Distribution	p-value	p < 0.05?		Wilcoxon rank sum test	Distribution	p-value	p < 0.05?		Welch Two Sample t-test	Distribution	p-value	p < 0.05?		Welch Two Sample t-test	Distribution	p-value	p < 0.05?			Welch Two Sample t-test	Distribution	p-value	p < 0.05?		Wilcoxon rank sum test	Distribution	p-value	p < 0.05?		Welch Two Sample t-test	Distribution	p-value	p < 0.05?		Welch Two Sample t-test	Distribution	p-value	p < 0.05?			Welch Two Sample t-test	Distribution	p-value	p < 0.05?
	KO vs WT	Normal	0.6887	NO		KO vs WT	NOT Normally Distributed	0.03038	YES		KO vs WT	Normal	0.1413	NO		KO vs WT	Normal	0.03502	YES			WT vs BHI	Normal	1.796e-05	YES		WT vs BHI	NOT Normally Distributed	0.01219	YES		WT vs BHI	Normal	0.002682	YES		WT vs BHI	Normal	0.003047	YES			KO vs BHI	Normal	0.8295	NO
	PERCENT REDUCTION	C amy two choice day1					C amy two choice day 3					C amy two choice day 7					C. amy two chocie day 14						BHIT vs wt C amy day 1					BHIT vs wt C amy day3					BHIT vs wt C amy day7					BHIT vs wt C amy day 14						BHIT vs ldh KO C amy day 1
		wildtype	ldh KO				wildtype	ldh KO				wildtype	ldh KO				wildtype	ldh KO					wildtype	ldh KO				wildtype	ldh KO				wildtype	ldh KO				wildtype	ldh KO					wildtype	ldh KO
		0.569378	0.430622				0.865672	0.134328				0.673913	0.326087				0.784615	0.215385					0.106383	0.893617				0.0714286	0.928571				0.169014	0.830986				0.0301508	0.969849					0.368421	0.631579
		0.543269	0.456731				0.677419	0.322581				0.888889	0.111111				0.688525	0.311475					0.0714286	0.928571				0.0759494	0.924051				0.0318471	0.968153				0.062069	0.937931					0.307692	0.692308
		0.101449	0.898551				0.703704	0.296296				0.702128	0.297872				0.747368	0.252632					0.0755814	0.924419				0.0661765	0.933824				0.2	0.8				0.00666667	0.993333					0.614458	0.385542
		0.561224	0.438776				0.52	0.48				0.764706	0.235294				0.584	0.416					0	1				0	1				0.102273	0.897727				0.321678	0.678322					0.428571	0.571429
																							0.324503	0.675497				0.30303	0.69697				0.173469	0.826531				0.315789	0.684211					0.583333	0.416667
				% reduction					% reduction					% reduction					% reduction						% attraction					% attraction					% attraction					% attraction						% attraction
	mean	0.44383	0.55617	-25.3114		mean	0.691699	0.308301	55.4284		mean	0.757409	0.242591	67.9709		mean	0.701127	0.298873	57.3725			median	0.0755814	0.924419	91.8239		median	0.0714286	0.928571	92.3077		median	0.169014	0.830986	79.661		mean	0.147271	0.852729	82.7295			mean	0.460495	0.539505	14.6448
	n	4	4			n	4	4			n	4	4			n	4	4				Quartile 75%	0.106383	0.928571			Quartile 75%	0.0759494	0.933824			Quartile 75%	0.173469	0.897727			n	5	5				n	5	5
	sd	0.228514	0.228514			sd	0.141533	0.141533			sd	0.0955123	0.0955123			sd	0.0875331	0.0875331				Quartile 25%	0.0714286	0.893617			Quartile 25%	0.0661765	0.924051			Quartile 25%	0.102273	0.826531			sd	0.157768	0.157768				sd	0.133827	0.133827
	sem	0.114257	0.114257			sem	0.0707667	0.0707667			sem	0.0477562	0.0477562			sem	0.0437666	0.0437666				Interquartile Range	0.0349544	0.0349544			Interquartile Range	0.0097729	0.0097729			Interquartile Range	0.0711967	0.0711967			sem	0.0705558	0.0705558				sem	0.0598495	0.0598495
	Welch Two Sample t-test	Distribution	p-value	p < 0.05?		Wilcoxon rank sum test	Distribution	p-value	p < 0.05?		Welch Two Sample t-test	Distribution	p-value	p < 0.05?		Welch Two Sample t-test	Distribution	p-value	p < 0.05?			Wilcoxon rank sum test	Distribution	p-value	p < 0.05?		Wilcoxon rank sum test	Distribution	p-value	p < 0.05?		Wilcoxon rank sum test	Distribution	p-value	p < 0.05?		Welch Two Sample t-test	Distribution	p-value	p < 0.05?			Welch Two Sample t-test	Distribution	p-value	p < 0.05?
	KO vs WT	Normal	0.5129	NO		KO vs WT	Normal	0.0086	YES		KO vs WT	Normal	0.0002	YES		KO vs WT	Normal	0.0006	YES			WT vs BHI	NOT Normally Distributed	0.0121	YES		WT vs BHI	NOT Normally Distributed	0.01219	YES		WT vs BHI	NOT Normally Distributed	0.01219	YES		WT vs BHI	Normal	0.0001	YES			KO vs BHI	Normal	0.3779	NO
[truncated: 12 more columns]

## Sheet: Figure 4
	S. epidermidis	triple landing frequency day 1							triple landing assay S epi day3							triple landing assay S epi day7							triple landing frequency day 14								triple feeding frequency day 1							triple feeding frequency S epi day 3							triple feeding frequency S epi day 7
		BHI	wildtype	ldh KO					BHI	wildtype	ldh KO					BHI	wildtype	ldh KO					BHI	wildtype	ldh KO						BHI	wildtype	ldh KO					BHI	wildtype	ldh KO					BHI	wildtype	ldh KO
		9	7	1					5	6	6					9	9	1					9	14	1						8	5	0					4	6	2					6	6	0
		3	10	10					5	5	5					2	12	11					3	6	3						1	6	6					4	5	2					1	6	4
		10	14	6					9	11	5					6	20	2					6	10	5						7	9	3					6	7	3					3	10	0
		8	8	3					5	12	11					8	16	7					4	7	2						6	6	0					5	7	2					6	10	2
		8	1	11					4	12	13					7	10	4					13	18	2						4	1	7					3	8	4					5	7	1
		14	1	5					1	5	7					6	8	5					7	8	6						8	1	1					1	5	3					3	7	2
		1	10	2					1	17	7					6	9	4					6	14	6						1	6	2					1	10	3					3	5	2
		6	12	2					3	15	8					7	14	1													4	9	1					2	10	3					3	9	0
	mean	7.375	7.875	5		% reduction		median	4.5	11.5	7		% attraction		mean	6.375	12.25	4.375		% reduction		mean	6.85714	11	3.57143		% reduction			mean	4.875	5.375	2.5		% reduction		mean	3.25	7.25	2.75		% reduction		mean	3.75	7.5	1.375		% reduction
	n	8	8	8	WT vs BHI	-6.77966		Quartile 75%	5	12.75	8.75	WT vs BHI	60.8696		n	8	8	8	WT vs BHI	-92.1569		n	7	7	7	WT vs BHI	-60.4167			n	8	8	8	WT vs BHI	-10.2564		n	8	8	8	WT vs BHI	-123.077		n	8	8	8	WT vs BHI	-100
	sd	4.06861	4.76408	3.77964	KO vs WT	36.5079		Quartile 25%	2.5	5.75	5.75	KO vs WT	-64.2857		sd	2.06588	4.16619	3.37797	KO vs WT	64.2857		sd	3.33809	4.43471	2.0702	KO vs WT	67.5325			sd	2.85044	3.06769	2.67261	KO vs WT	53.4884		sd	1.83225	1.98206	0.707107	KO vs WT	62.069		sd	1.75255	1.92725	1.40789	KO vs WT	81.6667
	sem	1.43847	1.68436	1.33631	KO vs BHI	32.2034		Interquartile Range	2.5	7	3	KO vs BHI	35.7143		sem	0.730399	1.47297	1.19429	KO vs BHI	31.3725		sem	1.26168	1.67616	0.782461	KO vs BHI	47.9167			sem	1.00778	1.08459	0.944911	KO vs BHI	48.7179		sem	0.647798	0.700765	0.25	KO vs BHI	15.3846		sem	0.61962	0.681385	0.497763	KO vs BHI	63.3333
	One way Anova	p= value	Distribution	Tukey HSD	Adj p= value	p < 0.05?		Kruskal-Wallis rank sum test	p= value	Distribution	Wilcoxon rank sum test	Adj p= value	p < 0.05?		One way Anova	p= value	Distribution	Tukey HSD	Adj p= value	p < 0.05?		One way Anova	p= value	Distribution	Tukey HSD	Adj p= value	p < 0.05?			Kruskal-Wallis rank sum test	p= value	Distribution	Wilcoxon rank sum test	Adj p= value	p < 0.05?		One way Anova	p= value	Distribution	Tukey HSD	Adj p= value	p < 0.05?		One way Anova	p= value	Distribution	Tukey HSD	Adj p= value	p < 0.05?
	BHI vs WT vs KO	0.365	Normal	WT vs BHI	0.9696	NO		BHI vs WT vs KO	0.0074	Normal	WT vs BHI	0.019	YES		BHI vs WT vs KO	0.0003	Normal	WT vs BHI	0.0052	YES		BHI vs WT vs KO	0.0028	Normal	WT vs BHI	0.0869	NO			BHI vs WT vs KO	0.1441	Normal	WT vs BHI	0.75	NO		BHI vs WT vs KO	2.13e-05	Normal	WT vs BHI	0.0002	YES		BHI vs WT vs KO	2.02e-06	Normal	WT vs BHI	0.0007	YES
			Normal	KO vs WT	0.3786	NO				NOT Normal	KO vs WT	0.367	NO				Normal	KO vs WT	0.00031	YES				Normal	KO vs WT	0.002	YES					Normal	KO vs WT	0.16	NO				Normal	KO vs WT	4.37e-05	YES				Normal	KO vs WT	1e-06	YES
			Normal	KO vs BHI	0.5101	NO				Normal	KO vs BHI	0.024	YES				Normal	KO vs BHI	0.4631	NO				Normal	KO vs BHI	0.1987	NO					Normal	KO vs BHI	0.16	NO				Normal	KO vs BHI	0.8104	NO				Normal	KO vs BHI	0.0291	YES
	PERCENT REDUCTION	triple landing frequency day 1							triple landing assay S epi day3							triple landing assay S epi day7							triple landing frequency day 14							PERCENT REDUCTION	triple feeding frequency day 1							triple feeding frequency S epi day 3							triple feeding frequency S epi day 7
		BHI	wildtype	ldh KO					BHI	wildtype	ldh KO					BHI	wildtype	ldh KO					BHI	wildtype	ldh KO						BHI	wildtype	ldh KO					BHI	wildtype	ldh KO					BHI	wildtype	ldh KO
		0.529412	0.411765	0.0588235					0.294118	0.352941	0.352941					0.473684	0.473684	0.0526316					0.375	0.583333	0.0416667						0.615385	0.384615	0					0.333333	0.5	0.166667					0.5	0.5	0
		0.130435	0.434783	0.434783					0.333333	0.333333	0.333333					0.08	0.48	0.44					0.25	0.5	0.25						0.0769231	0.461538	0.461538					0.363636	0.454545	0.181818					0.0909091	0.545455	0.363636
		0.333333	0.466667	0.2					0.36	0.44	0.2					0.214286	0.714286	0.0714286					0.285714	0.47619	0.238095						0.368421	0.473684	0.157895					0.375	0.4375	0.1875					0.230769	0.769231	0
		0.421053	0.421053	0.157895					0.178571	0.428571	0.392857					0.258065	0.516129	0.225806					0.307692	0.538462	0.153846						0.5	0.5	0					0.357143	0.5	0.142857					0.333333	0.555556	0.111111
		0.4	0.05	0.55					0.137931	0.413793	0.448276					0.333333	0.47619	0.190476					0.393939	0.545455	0.0606061						0.333333	0.0833333	0.583333					0.2	0.533333	0.266667					0.384615	0.538462	0.0769231
		0.7	0.05	0.25					0.0769231	0.384615	0.538462					0.315789	0.421053	0.263158					0.333333	0.380952	0.285714						0.8	0.1	0.1					0.111111	0.555556	0.333333					0.25	0.583333	0.166667
		0.0769231	0.769231	0.153846					0.04	0.68	0.28					0.315789	0.473684	0.210526					0.230769	0.538462	0.230769						0.111111	0.666667	0.222222					0.0714286	0.714286	0.214286					0.3	0.5	0.2
		0.3	0.6	0.1					0.115385	0.576923	0.307692					0.318182	0.636364	0.0454545													0.285714	0.642857	0.0714286					0.133333	0.666667	0.2					0.25	0.75	0
	mean	0.361394	0.400437	0.238168		% reduction		mean	0.192033	0.451272	0.356695		% attraction		mean	0.288641	0.523924	0.187435		% reduction		mean	0.310921	0.508979	0.1801		% reduction			mean	0.386361	0.414087	0.199552		% reduction		mean	0.243123	0.545236	0.211641		% reduction		mean	0.292453	0.592754	0.114792		% reduction
	n	8	8	8	WT vs BHI	-10.8034		n	8	8	8	WT vs BHI	57.4464		n	8	8	8	WT vs BHI	-81.5139		n	7	7	7	WT vs BHI	-63.7003			n	8	8	8	WT vs BHI	-7.17618		n	8	8	8	WT vs BHI	-124.263		n	8	8	8	WT vs BHI	-102.683
	sd	0.202398	0.247145	0.170001	KO vs WT	40.5229		sd	0.121859	0.118426	0.104287	KO vs WT	-26.5148		sd	0.112491	0.0991243	0.132733	KO vs WT	64.2247		sd	0.0609398	0.0660101	0.096698	KO vs WT	64.6155			sd	0.245311	0.219816	0.215188	KO vs WT	51.8091		sd	0.127544	0.098195	0.0611853	KO vs WT	61.1836		sd	0.120313	0.106727	0.126973	KO vs WT	80.6341
	sem	0.0715587	0.0873791	0.0601044	KO vs BHI	34.0974		sem	0.0430837	0.04187	0.036871	KO vs BHI	46.1634		sem	0.0397716	0.0350457	0.0469281	KO vs BHI	35.0629		sem	0.0230331	0.0249495	0.0365484	KO vs BHI	42.0755			sem	0.0867304	0.0777167	0.0760806	KO vs BHI	48.3508		sem	0.0450937	0.0347172	0.0216323	KO vs BHI	12.9491		sem	0.0425372	0.0377336	0.0448916	KO vs BHI	60.7486
	One way Anova	p= value	Distribution	Tukey HSD	Adj p= value	p < 0.05?		One way Anova	p= value	Distribution	Tukey HSD	Adj p= value	p < 0.05?		One way Anova	p= value	Distribution	Tukey HSD	Adj p= value	p < 0.05?		One way Anova	p= value	Distribution	Tukey HSD	Adj p= value	p < 0.05?			One way Anova	p= value	Distribution	Tukey HSD	Adj p= value	p < 0.05?		One way Anova	p= value	Distribution	Tukey HSD	Adj p= value	p < 0.05?		One way Anova	p= value	Distribution	Tukey HSD	Adj p= value	p < 0.05?
	BHI vs WT vs KO	0.29	Normal	WT vs BHI	0.9261	NO		BHI vs WT vs KO	0.0007	Normal	WT vs BHI	0.0005	YES		BHI vs WT vs KO	2.97e-05	Normal	WT vs BHI	0.0015	YES		BHI vs WT vs KO	9.43e-07	Normal	WT vs BHI	0.0003	YES			BHI vs WT vs KO	0.146	Normal	WT vs BHI	0.9677	NO		BHI vs WT vs KO	1.38e-06	Normal	WT vs BHI	1e-05	NO		BHI vs WT vs KO	3.02e-07	Normal	WT vs BHI	0.00014	YES
			Normal	KO vs WT	0.2873	NO				Normal	KO vs WT	0.2502	NO				Normal	KO vs WT	2e-05	YES				Normal	KO vs WT	6e-07	YES					Normal	KO vs WT	0.1666	NO				Normal	KO vs WT	3.5e-06	YES				Normal	KO vs WT	2e-07	YES
			Normal	KO vs BHI	0.4779	NO				Normal	KO vs BHI	0.0243	YES				Normal	KO vs BHI	0.2104	NO				Normal	KO vs BHI	0.0127	YES					Normal	KO vs BHI	0.2496	NO				Normal	KO vs BHI	0.8036	NO				Normal	KO vs BHI	0.0178	YES

## Sheet: Suppl Figure S2
	Growth Curves					L-(+)-lactic acid colorimetric assay
Hours	S. epidermidis LM087					S. epidermidis LM087	S. epidermidis LM087 Δlldh
	Replicate 1	Replicate 2	Replicate 3			4315.79	614.035
0	18000000	10000000	6000000			4631.58	543.86
1	14000000	14000000	24000000			4140.35	614.035
2	340000000	480000000	100000000
3	200000000	300000000	300000000		mean	4362.57	590.643
4	400000000	600000000	800000000		n	3	3
5	400000000	600000000	800000000		sd	248.933	40.5158
6	200000000	400000000	1200000000		sem	143.722	23.3918
7	1800000000	1000000000	1600000000
8	1600000000	1400000000	1600000000
24	2000000000	2400000000	1800000000			C. amycolatum ATCC 49368	C. amycolatum ATCC 49368 Δlldh
						789.474	0
Hours	S. epidermidis LM087Δlldh					771.93	0
	Replicate 1	Replicate 2	Replicate 3			719.298	0
0	8000000	6000000	6000000
1	10000000	14000000	16000000		mean	760.234	0
2	100000000	180000000	600000000		n	3	3
3	160000000	100000000	60000000		sd	36.5205	0
4	400000000	200000000	200000000		sem	21.0851	0
5	1200000000	200000000	200000000
6	400000000	400000000	200000000
7	800000000	1600000000	600000000
8	800000000	600000000	1200000000
24	1400000000	2400000000	2200000000
Hours	C. amycolatum ATCC 49368
	Replicate 1	Replicate 2	Replicate 3
0	800000	1400000	400000
1	4000000	1670000	2000000
2	5000000	3670000	2330000
3	6670000	7330000	5000000
4	9000000	8330000	6670000
5	36700000	26700000	33300000
6	50000000	60000000	70000000
7	50000000	80000000	83300000
8	76700000	100000000	90000000
24	480000000	1400000000	1600000000
Hours	C. amycolatum ATCC 49368 Δlldh
	Replicate 1	Replicate 2	Replicate 3
0	800000	1200000	800000
1	4330000	3000000	2670000
2	4000000	4670000	4330000
3	7000000	5670000	5330000
4	7000000	10000000	9670000
5	20000000	30000000	26700000
6	63300000	60000000	66700000
7	66700000	73300000	60000000
8	70000000	90000000	86700000
24	1300000000	320000000	1180000000

## Sheet: R code
	Olfactometer			2-choice assays			3-choice assay
	install.packages("tidyverse") library("tidyverse") library(dplyr) library(ggplot2) ## Barplots library("Hmisc") library("RColorBrewer") ## Culex S. epi Bacteria boxplot <- read.csv("Attracted_Overlay_Culex_Bacteria.csv") boxplot boxplot$Behavior <- factor(boxplot$Behavior, levels = c("S.epidermidis WT", "S.epidermidis KO")) levels(boxplot$Behavior) boxplot$Dose <- factor(boxplot$Dose, levels = c(…			install.packages("tidyverse") library(dplyr) library(ggplot2) # Clear R's brain rm(list = ls()) ##wt vs ldh ko S. epi day 1.csv d <- read.csv("wt vs ldh ko S. epi day 1.csv") d d <- mutate(d, Landing100 = 100*(Landing)) d shapiro.test(d$Landing) t.test(Landing ~ Treatment, data = d) wilcox.test(Landing ~ Treatment, data=d, na.rm=TRUE, paired=FALSE, exact=FALSE, conf.int=TRUE) d$Treatment <- facto…			rm(list = ls()) install.packages("tidyverse") library(dplyr) library(ggplot2) # Clear R's brain install.packages("multcomp") library(multcomp) ###two-way anova (http://www.sthda.com/english/wiki/two-way-anova-test-in-r) ## triple landing frequency day1 my_data <- read.csv("triple landing frequency day1.csv") my_data my_data <- mutate(my_data, Percentage100 = 100*(Percentage)) my_data str(my_data)…

## Sheet: Primer list
	Primer	Sequence (5’ to 3’)	Description
	TN73	CGGTATCGATAAGCTTGATATCCGCAAACACATCTTTAATGTATTGTAC	Fwd. primer flanking upstream of l-ldh (ATM22_01530) in S. epi LM087 that has complementary Gibson region to pIMAY.
	NE7	TTTCACTGGGAACCGTCTCCTACTAAAACAAC	Rev. primer flanking upstream of l-ldh (ATM22_01530) in S. epi LM087 that overlaps with NE8 for OLE-PCR.
	NE8	GACGGTTCCCAGTGAAAACTTTAGAAGACACTTATG	Fwd. primer flanking downstream of l-ldh (ATM22_01530) in S. epi LM087 that overlaps with NE7 for OLE-PCR.
	TN76	TATAGGGCGAATTGGAGCTCGAACTAAACGGCGAATAGCTTCTG	Rev. primer flanking downstream of l-ldh (ATM22_01530) in S. epi LM087 that has complementary Gibson region to pIMAY.
	A59	TCCAAGACAATTGCGGATCCGAACGTGGCGGCTGAGTGC	Fwd. primer flanking upstream of ldhP (I6J19_03305) in C. amy ATCC 49368 that has complementary Gibson region to pJSC232.
	A61	TTCCAGAATGGTAGCTTCATAACCCTCGGATCCTTCTCAAC	Rev. primer flanking upstream of ldhP (I6J19_03305) in C. amy ATCC 49368 that overlaps with A62 for OLE-PCR.
	A62	ATGAAGCTACCATTCTGGAAGTAACTGCTGGTAGCGAG	Fwd. primer flanking downstream of ldhP (I6J19_03305) in C. amy ATCC 49368 that overlaps with A61 for OLE-PCR.
	A60	ATAAGCTTCGAATTCTGCAGTCGGTAAGCGAATTGAGCGGCAGG	Rev. primer flanking downstream of ldhP (I6J19_03305) in C. amy ATCC 49368 that has complementary Gibson region to pJSC232.
	TN01	CTTCACATGATTTATAAATTAGTAAAGTAATTATATTTGG	Fwd. confirmation primer -250 bp upstream of lysR (ATM22_01525) in S. epi LM087. Expected product of 1392 bp with primer TN02.
	TN02	CAAAACACCTGAGACAAATATCGATG	Rev. confirmation primer +250 bp downstream of lysR (ATM22_01525) in S. epi LM087. Expected product of 1392 bp with primer TN01.
	TN03	GGAAACCTATTCCTTTTATGAATGG	Fwd. confirmation primer -250 bp upstream of l-ldh (ATM22_01530) in S. epi LM087. Expected product of 1455 bp with primer TN04.
	TN04	CCTATACCTTGTGCAATCATCG	Rev. confirmation primer +250 bp downstream of l-ldh (ATM22_01530) in S. epi LM087. Expected product of 1455 bp with primer TN03.
	TN55	CTCTTGCAATTCCCGTTCGCG	Fwd. confirmation primer -250 bp upstream of ldhP (I6J19_03305) in C. amy ATCC 49368. Expected product of 1456 bp with primer TN56.
	TN56	CTGTGATCAGATCAGTGACCTTGC	Rev. confirmation primer +250 bp downstream of ldhP (I6J19_03305) in C. amy ATCC 49368. Expected product of 1456 bp with primer TN55.
	TN110	CAGGTGTGGCTATTACTACAAGTG	Fwd. confirmation primer for alsS (ATM22_01535) in S. epi LM087. Expected product of 1272 bp with primer TN111.
	TN111	GTCCAAATTCTACACCTGCAGAG	Rev. confirmation primer for alsS (ATM22_01535) in S. epi LM087. Expected product of 1272 bp with primer TN110.
	TN112	GTGCAGAAATTGCGTCATG	Fwd. confirmation primer for abh (I6J19_03300) in C. amy ATCC 49368. Expected product of 1312 bp with primer TN113.
	TN113	GTGACATAGAAGGAGTGGTACAG	Rev. confirmation primer for abh (I6J19_03300) in C. amy ATCC 49368. Expected product of 1312 bp with primer TN112.
	TN114	CAATTGACATCCGTGAGCTG	Fwd. confirmation primer for prk (I6J19_03310) in C. amy ATCC 49368. Expected product of 1460 bp with primer TN115.
	TN115	CAGCTCCACAGCCAGGTC	Rev. confirmation primer for prk (I6J19_03310) in C. amy ATCC 49368. Expected product of 1460 bp with primer TN114.
